# Supplementary material for: Changes in coronal alignment of the hip joint after medial opening wedge high tibial osteotomy
Source: Eur J Orthop Surg Traumatol. 2022 Apr 25;33(4):1159–65. doi: 10.1007/s00590-022-03269-0 (PMC10126093; doi:10.1007/s00590-022-03269-0)
Supplement: Supplementary file 1 — Supplementary file1 (XLSX 12 kb) [file 590_2022_3269_MOESM1_ESM.xlsx]

## Sheet: Sheet1
Patient number	Weight bearing line ratio			Medial proximal tibial angle			Mechanical lateral proximal femoral angle (difference is the same as change in MGTA
	pre-op	post-op	difference	pre-op	post-op	difference	pre-op	post-op	difference
1	32.98	66.67	33.69	88.2	96.5	8.3	80.5	75.8	4.7
2	25.3	55.95	30.65	86.9	97.1	10.2	89	85.2	3.8
3	9.3	63.22	53.92	84.9	95.7	10.8	78.5	71.5	7
4	29.27	52.87	23.6	85.7	92.7	7	84	82	2
5	32.97	52.75	19.78	89	93	4	81.8	80.5	1.3
6	20.65	73.86	53.21	83.3	92.1	8.8	83.4	74.4	9
7 (right)	-8.54	46.99	55.53	80.7	92.8	12.1	89	84	5
7 (left)	-10.47	62.22	72.69	82.1	95.7	13.6	88.9	77.4	11.5
8	32.94	57.65	24.71	86.7	93.5	6.8	90	83.9	6.1
9	25	63.64	38.64	86.7	91	4.3	87.6	83.1	4.5
10	40.26	54.88	14.62	87.4	88.7	1.3	96.4	94.7	1.7
11	0	46.32	46.32	84.1	94.3	10.2	86.4	81.8	4.6
12	-46.15	61.04	107.19	75.6	95.4	19.8	101	87.1	13.9
13	7.95	56.18	48.23	83.1	90.5	7.4	80.3	71.7	8.6
14	22.89	67.86	44.97	82.2	92.5	10.3	95.8	90.2	5.6
15	19.78	55.56	35.78	84.3	90.9	6.6	83.6	76.4	7.2
16	24.1	75.28	51.18	86.6	94.6	8	91.2	81.3	9.9
17	11.24	39.33	28.09	84.4	87.7	3.3	84.9	83.9	1
18	13.04	55.29	42.25	84.4	93.3	8.9	89.2	81.1	8.1
19	23.26	63.53	40.27	82.4	92.3	9.9	90.1	82.8	7.3
20	41.94	70.41	28.47	91.5	99	7.5	96.5	84.6	11.9
21 (right)	5.62	33.33	27.71	80.1	88	7.9	87	78	9
21 (left)	-18.09	48.94	67.03	83.1	90.3	7.2	93.1	82.8	10.3
22	27.66	45.74	18.08	87.6	93.6	6	98.6	97.1	1.5
23	17.39	56.1	38.71	84.5	93.4	8.9	90.9	87.7	3.2
24	33.71	63.53	29.82	86.7	95	8.3	80.1	72.7	7.4
25	3.93	60.64	56.71	78.9	93	14.1	86	79.8	6.2
26	13.58	60.24	46.66	84.2	93	8.8	88.6	84.4	4.2
27	20.88	65.93	45.05	83	94.2	11.2	89.3	80.2	9.1
			0			0			0
